# Supplementary material for: Development of a Rapid Gold Nanoparticle-Based Lateral Flow Immunoassay for the Detection of Dengue Virus
Source: Biosensors (Basel). 2022 Jul 7;12(7):495. doi: 10.3390/bios12070495 (PMC9313084; doi:10.3390/bios12070495)
Supplement: Supplementary file 1 [file biosensors-12-00495-s001.zip]

Archive with 1 entries (1 files):
- biosensors-1728240-supplementary.pdf
